# Supplementary material for: Immunogenicity and Protective Efficacy of Psoralen-Inactivated SARS-CoV-2 Vaccine in Nonhuman Primates
Source: Vaccines (Basel). 2024 Apr 24;12(5):451. doi: 10.3390/vaccines12050451 (PMC11125875; doi:10.3390/vaccines12050451)
Supplement: Supplementary file 1 [file vaccines-12-00451-s001.zip]

Archive with 1 entries (1 files):
- vaccines-2866775-supplementary.pdf
